# Supplementary material for: Inhibitory Effect of Polyphenols from the Whole Green Jackfruit Flour against α-Glucosidase, α-Amylase, Aldose Reductase and Glycation at Multiple Stages and Their Interaction: Inhibition Kinetics and Molecular Simulations
Source: Molecules. 2022 Mar 14;27(6):1888. doi: 10.3390/molecules27061888 (PMC8949615; doi:10.3390/molecules27061888)
Supplement: Supplementary file 1 [file molecules-27-01888-s001.zip]

Archive with 1 entries (1 files):
- molecules-1597673-supplementary.pdf
